# Supplementary material for: Promoter Variation of the Key Apple Fruit Texture Related Gene MdPG1 and the Upstream Regulation Analysis
Source: Plants (Basel). 2023 Mar 26;12(7):1452. doi: 10.3390/plants12071452 (PMC10096972; doi:10.3390/plants12071452)
Supplement: Supplementary file 1 [file plants-12-01452-s001.zip]

Archive with 2 entries (2 files):
- Supplemental figures.pptx
- Supplemental Tables.xlsx
